# Supplementary material for: Adult Small Intestinal Intussusception Due to Bleeding Lipoma: A Rare Case Report (with Video)
Source: Reports (MDPI). 2025 Oct 31;8(4):221. doi: 10.3390/reports8040221 (PMC12643433; doi:10.3390/reports8040221)
Supplement: Supplementary file 1 [file reports-08-00221-s001.zip]

Archive with 1 entries (1 files):
- reports-3916996-supplementary.mp4
